# Supplementary material for: Footwear Effects on Postural Stability Are Greater During Unilateral than Bilateral Squat-Based Strength Training Exercises
Source: Sensors (Basel). 2026 Jul 6;26(13):4283. doi: 10.3390/s26134283 (PMC13363870; doi:10.3390/s26134283)
Supplement: Supplementary file 1 [file sensors-26-04283-s001.zip]

Archive with 1 entries (1 files):
- Supplementary-Materials.xlsx
