# Supplementary material for: Footwear Effects on Postural Stability Are Greater During Unilateral than Bilateral Squat-Based Strength Training Exercises
Source: Sensors (Basel). 2026 Jul 6;26(13):4283. doi: 10.3390/s26134283 (PMC13363870; doi:10.3390/s26134283)
Supplement: Supplementary file 1 [file sensors-26-04283-s001.zip › Supplementary-Materials.xlsx]

## Sheet: Data
Participant	BS-S-TOTAL-F	BS-S-DF	BS-S-NDF	BS-S-D ML Sway Length	BS-S-ND ML Sway Length	BS-S-D AP Sway Length	BS-S-ND AP Sway Length	BS-S-D Sway Length	BS-S-ND Sway Length	BS-S-D Avg. ML Sway Velocity	BS-S-ND Avg. ML Sway Velocity	BS-S-D Avg. AP Sway Velocity	BS-S-ND Avg. AP Sway Velocity	BS-S-D Sway Velocity	BS-S-ND Sway Velocity	BS-B-TOTAL-F	BS-B-DF	BS-B-NDF	BS-B-D ML Sway Length	BS-B-ND ML Sway Length	BS-B-D AP Sway Length	BS-B-ND AP Sway Length	BS-B-D Sway Length	BS-B-ND Sway Length	BS-B-D Avg. ML Sway Velocity	BS-B-ND Avg. ML Sway Velocity	BS-B-D Avg. AP Sway Velocity	BS-B-ND Avg. AP Sway Velocity	BS-B-D Sway Velocity	BS-B-ND Sway Velocity	SS-S-TOTAL-F	SS-S-DF	SS-S-NDF	SS-S-D ML Sway Length	SS-S-ND ML Sway Length	SS-S-D AP Sway Length	SS-S-ND AP Sway Length	SS-S-D Sway Length	SS-S-ND Sway Length	SS-S-D Avg. ML Sway Velocity	SS-S-ND Avg. ML Sway Velocity	SS-S-D Avg. AP Sway Velocity	SS-S-ND Avg. AP Sway Velocity	SS-S-D Sway Velocity	SS-S-ND Sway Velocity	SS-B-TOTAL-F	SS-B-DF	SS-B-NDF	SS-B-D ML Sway Length
1	1480	740	740	57	69	231	228	259	261	3.06	3.69	12.46	12.29	13.92	14.04	1473	751	722	52	51	200	164	224	191	3.1	3.05	11.9	9.74	13.34	11.38	1281	814	467	122	103	374	139	412	207	7.29	6.16	22.37	8.35	24.66	12.42	1275	847	428	88
2	1372	656	716	91	86	335	234	368	268	5.31	5.06	19.67	13.74	21.6	15.76	1362	645	717	79	79	323	228	349	259	4.6	4.62	18.91	13.35	20.4	15.13	1221	798	423	141	121	477	177	520	247	8.12	7.02	27.58	10.24	30.05	14.26	1214	851	363	135
3	1728	868	860	97	92	281	266	321	304	5.3	5.03	15.36	14.57	17.58	16.62	1716	873	843	94	97	270	261	308	302	4.37	4.52	12.59	12.18	14.35	14.11	1616	1068	548	146	116	370	251	422	311	8.77	6.95	22.27	15.1	25.36	18.69	1609	1081	528	87
4	1312	687	625	86	56	223	261	257	283	5.13	3.37	13.35	15.67	15.44	16.95	1305	658	647	85	58	241	246	272	269	5.01	3.41	14.2	14.52	16.04	15.86	1261	832	429	88	137	318	168	348	251	5.43	8.43	19.53	10.33	21.4	15.4	1256	835	421	72
5	1471	758	713	100	115	231	250	269	294	5.71	6.6	13.24	14.3	15.4	16.85	1465	741	724	91	93	194	214	231	250	5.45	5.58	11.62	12.8	13.84	15	1074	754	320	72	104	233	106	260	174	4.42	6.36	14.26	6.51	15.93	10.65	1069	772	297	72
6	1402	715	688	46	59	207	213	230	239	2.77	3.56	12.53	12.89	13.9	14.48	1394	722	672	65	80	197	191	227	231	3.72	4.59	11.26	10.92	12.99	13.2	1200	817	383	96	124	273	227	308	290	5.8	7.49	16.44	13.66	18.59	17.5	1183	842	341	94
7	1987	988	998	129	118	283	290	339	339	6.17	5.66	13.53	13.93	16.23	16.29	1970	983	987	117	99	244	228	292	268	6.06	5.15	12.66	11.83	15.14	13.93	1355	927	428	108	143	261	150	312	246	5.88	7.78	14.21	8.18	17.03	13.4	1348	925	423	62
8	1369	643	726	125	115	416	294	460	339	6.12	5.62	20.3	14.36	22.49	16.56	1364	658	706	119	112	399	262	435	301	6.88	6.49	23.15	15.16	25.19	17.46	1217	774	443	206	142	578	219	647	303	8.82	6.06	24.71	9.37	27.64	12.94	1210	812	398	150
[truncated: 11 more columns]
